# Supplementary material for: The microbiome in pediatric cystic fibrosis patients: the role of shared environment suggests a window of intervention
Source: Microbiome. 2014 Apr 28;2:14. doi: 10.1186/2049-2618-2-14 (PMC4113139; doi:10.1186/2049-2618-2-14)
Supplement: Additional file 2 — Sequence data. Summary of demographic data of each sample analyzed, as well the number and fraction of reads from adult and pediatric samples. [file 2049-2618-2-14-S2.xls]

## Sheet: Patient Information
Pediatric Patients
Sample Designation	GAO_CF_Bv6v4_Pa01_001_B	GAO_CF_Bv6v4_Pa01_002_A	GAO_CF_Bv6v4_Pa02_001	GAO_CF_Bv6v4_Pa02_002	GAO_CF_Bv6v4_Pa02_003	GAO_CF_Bv6v4_Pa03_001_A	GAO_CF_Bv6v4_Pa03_002	GAO_CF_Bv6v4_Pa04_001	GAO_CF_Bv6v4_Pa04_002	GAO_CF_Bv6v4_Pa05_001	GAO_CF_Bv6v4_Pa05_002	GAO_CF_Bv6v4_Pa06_001	GAO_CF_Bv6v4_Pa06_002
Gender	M	M	M	M	M	F	F	M	M	M	M	M	M
Age	15.02	12.03	15.27	12.06	12.06	10.4	10.4	17.58	17.58	13.91	13.91	9.86	12.87
Adult Patients
Sample Designation	GAO_CF_Bv6v4_226V2	GAO_CF_Bv6v4_226V3	GAO_CF_Bv6v4_226V4	GAO_CF_Bv6v4_JHB_2	GAO_CF_Bv6v4_JHB_3	GAO_CF_Bv6v4_JHB_4	GAO_CF_Bv6v4_BAB_2	GAO_CF_Bv6v4_BAB_3	GAO_CF_Bv6v4_BAB_4	GAO_CF_Bv6v4_MLB_2	GAO_CF_Bv6v4_MLB_3	GAO_CF_Bv6v4_MLB_4	GAO_CF_Bv6v4_JEA_2	GAO_CF_Bv6v4_JEA_3	GAO_CF_Bv6v4_JEA_4	GAO_CF_Bv6v4_CCJ_2	GAO_CF_Bv6v4_CCJ_3	GAO_CF_Bv6v4_CCJ_4	GAO_CF_Bv6v4_220V2	GAO_CF_Bv6v4_220V3	GAO_CF_Bv6v4_220V4	GAO_CF_Bv6v4_225V2	GAO_CF_Bv6v4_225V3	GAO_CF_Bv6v4_225V4	GAO_CF_Bv6v4_158157_V2	GAO_CF_Bv6v4_158157_V3	GAO_CF_Bv6v4_158157_V4	GAO_CF_Bv6v4_112664_V2	GAO_CF_Bv6v4_112664_V3	GAO_CF_Bv6v4_112664_V4
Gender	M	M	M	M	M	M	M	M	M	F	F	F	M	M	M	M	M	M	M	M	M	M	M	M	M	M	M	F	F	F
Age	43	43	43	29	29	29	71	71	71	24	24	24	43	43	43	24	24	24	30	30	30	25	25	25	53	53	53	26	26	26

## Sheet: Pediatric_Raw
Total Raw Sequence Reads from the Pediatric Cohort
	GAO_CF_Bv6v4_Pa01_001_B	GAO_CF_Bv6v4_Pa01_002_A	GAO_CF_Bv6v4_Pa02_001	GAO_CF_Bv6v4_Pa02_002	GAO_CF_Bv6v4_Pa02_003	GAO_CF_Bv6v4_Pa03_001_A	GAO_CF_Bv6v4_Pa03_002	GAO_CF_Bv6v4_Pa04_001	GAO_CF_Bv6v4_Pa04_002	GAO_CF_Bv6v4_Pa05_001	GAO_CF_Bv6v4_Pa05_002	GAO_CF_Bv6v4_Pa06_001	GAO_CF_Bv6v4_Pa06_002
Unidentified Family, Genus	21	27	92	2	10	23	38	10	90	30	374	261	186
Actinomycetaceae Actinobaculum	0	0	0	0	0	10	22	0	0	1	0	0	0
Actinomycetaceae Actinomyces	265	220	360	12	72	254	453	954	134	274	702	869	270
Aerococcaceae Abiotrophia	364	360	8	9	65	88	62	0	0	178	242	30	104
Alcaligenaceae	0	0	0	0	8	0	0	10	0	0	0	0	0
Alcaligenaceae Achromobacter	0	0	0	0	0	0	0	1	0	0	0	0	0
Alcaligenaceae Derxia	0	0	0	2	0	1	74	0	0	33	70	332	24
Bacillaceae Bacillus	0	0	0	0	9	0	0	1	0	1	0	0	0
Bifidobacteriaceae Bifidobacterium	1	1	0	0	0	0	0	0	0	0	1	0	0
Bifidobacteriaceae Scardovia	47	57	4	0	0	0	2	2	0	0	0	1	0
Bradyrhizobiaceae Bradyrhizobium	0	0	0	0	1	0	0	0	11	0	0	0	0
Burkholderiaceae Cupriavidus	0	0	0	0	0	1	0	0	0	0	0	0	0
Burkholderiaceae Ralstonia	0	0	1	1	25	2	1	7	7	0	1	0	0
Campylobacteraceae Campylobacter	0	0	19	0	0	22	9	0	4	7	18	66	45
Cardiobacteriaceae Cardiobacterium	0	0	0	0	0	21	22	0	0	11	3	35	42
Carnobacteriaceae Carnobacterium	0	0	0	0	0	0	0	0	0	1	0	0	0
Carnobacteriaceae Dolosigranulum	0	0	0	0	0	0	0	0	0	0	0	0	63
Carnobacteriaceae Granulicatella	520	562	59	0	0	233	287	1361	414	312	512	578	290
Caulobacteraceae Caulobacter	0	0	0	0	1	0	0	0	0	0	0	0	0
Cellulomonadaceae Cellulomonas	0	0	0	0	0	0	0	0	1	0	0	0	0
Chitinophagaceae	0	0	0	0	0	1	0	0	0	0	0	2	0
Clostridiaceae Clostridium	0	0	0	0	0	0	0	2	0	0	0	0	0
Comamonadaceae Aquabacterium	0	0	0	0	0	0	0	0	1	0	0	0	0
Comamonadaceae Variovorax	0	0	0	0	0	0	0	0	2	0	0	0	0
Coriobacteriaceae Atopobium	1	0	35	34	5	76	41	118	35	13	167	208	16
Corynebacteriaceae Corynebacterium	0	0	0	6	34	35	44	3	0	21	15	9	51
Coxiellaceae Coxiella	0	0	0	0	3	0	0	0	0	0	0	0	0
Cryomorphaceae Owenweeksia	0	0	0	0	0	0	0	1	0	0	0	0	0
Cytophagaceae	0	0	0	0	0	0	0	0	0	0	0	4	0
Dietziaceae Dietzia	0	0	0	0	5	0	0	0	0	0	0	0	0
Enterobacteriaceae	0	0	0	0	0	0	0	2	0	0	0	0	0
Enterobacteriaceae Serratia	0	0	1	0	0	0	0	0	5	0	0	0	0
Enterococcaceae Enterococcus	0	0	0	0	0	0	0	0	4	0	0	0	0
Enterococcaceae Vagococcus	0	0	0	0	0	0	0	0	0	0	1	0	0
Erysipelotrichaceae Solobacterium	8	10	139	20	0	115	45	295	19	6	34	59	8
Eubacteriaceae Eubacterium	1	0	0	0	0	139	37	0	1	1	85	1	25
Flavobacteriaceae	0	0	0	0	0	0	0	1	0	0	0	0	0
Flavobacteriaceae Bergeyella	2	3	0	4	0	2	0	7	14	2	1	1	3
Flavobacteriaceae Capnocytophaga	116	110	3	59	67	258	134	218	995	101	33	64	110
Flavobacteriaceae Chryseobacterium	0	0	0	0	7	0	0	0	0	0	0	0	0
Flavobacteriaceae Flavobacterium	0	0	0	0	0	0	0	0	1	0	0	0	0
Flavobacteriaceae Polaribacter	0	0	0	0	0	0	0	2	0	0	0	0	0
Fusobacteriaceae Fusobacterium	2	0	67	554	6	719	258	518	319	165	61	241	32
Lachnospiraceae Butyrivibrio	0	0	0	0	0	0	0	0	0	0	111	37	0
Lachnospiraceae Catonella	86	53	1	0	0	35	39	30	15	5	13	11	7
Lachnospiraceae Johnsonella	33	38	117	14	9	488	134	478	480	34	328	237	60
Lachnospiraceae Moryella	6	0	0	39	0	224	65	193	199	23	107	116	121
Lachnospiraceae Oribacterium	362	378	308	106	37	141	199	725	169	7	199	225	153
Lachnospiraceae Shuttleworthia	0	0	0	0	0	0	0	0	0	4	0	0	0
Lactobacillaceae Lactobacillus	0	0	0	156	0	1	3	0	0	0	0	0	0
Leptotrichiaceae Leptotrichia	26	38	1	0	306	818	347	1163	686	110	245	26	378
Leptotrichiaceae Streptobacillus	0	0	0	0	0	0	4	0	0	0	0	0	0
Methylobacteriaceae Methylobacterium	0	0	0	1	18	0	0	0	7	0	0	10	0
Methylocystaceae	0	0	0	0	0	0	0	0	1	0	0	0	0
Microbacteriaceae Microbacterium	0	0	0	0	0	0	0	0	1	0	0	0	0
Micrococcaceae Micrococcus	0	0	0	0	0	0	0	1	0	0	0	0	0
Micrococcaceae Rothia	2228	2030	1041	1454	1404	340	758	1090	999	507	400	1632	830
Moraxellaceae Acinetobacter	0	0	0	0	4	0	0	0	0	0	0	0	1
Moraxellaceae Moraxella	0	0	0	0	0	2	1	0	0	33	0	0	0
Mycoplasmataceae Mycoplasma	0	0	0	0	0	0	0	6	0	0	0	0	0
Neisseriaceae	0	0	0	0	0	0	0	0	0	1	0	0	0
Neisseriaceae Eikenella	0	1	0	0	0	13	0	0	4	10	0	0	0
Neisseriaceae Kingella	7	2	0	0	0	35	49	78	85	66	1	35	37
Neisseriaceae Neisseria	440	451	0	0	0	2671	2072	136	1340	2940	201	998	978
Opitutaceae Opitutus	0	0	0	0	0	0	0	0	1	0	0	0	0
Oxalobacteraceae Janthinobacterium	0	0	0	0	0	0	0	0	2	0	0	0	0
Pasteurellaceae Actinobacillus	0	0	0	0	0	100	73	62	0	5	0	0	32
Pasteurellaceae Aggregatibacter	0	0	0	0	0	43	63	0	0	0	19	0	0
Pasteurellaceae Haemophilus	721	519	0	0	0	1986	3852	749	1870	464	88	340	337
Peptococcaceae Finegoldia	0	2	0	0	0	0	0	0	0	0	0	0	0
Peptococcaceae Peptococcus	0	0	0	0	0	40	0	0	0	0	5	0	0
Peptostreptococcaceae	0	0	0	0	0	0	0	0	0	0	2	0	0
Peptostreptococcaceae Parvimonas	0	0	14	96	0	63	0	0	0	0	1	61	0
Peptostreptococcaceae Peptostreptococcus	1	0	0	4	0	101	30	0	8	5	25	1	9
Porphyromonadaceae Paludibacter	0	0	0	0	0	0	0	0	30	1	2	0	0
Porphyromonadaceae Porphyromonas	599	530	0	0	0	450	91	601	92	261	141	0	262
Porphyromonadaceae Tannerella	3	8	2	1	0	0	0	25	11	3	6	0	2
Prevotellaceae Prevotella	389	389	3646	434	273	1194	1529	8610	3524	201	966	1956	1249
Propionibacteriaceae Propionibacterium	0	0	1	1	13	4	9	3	5	1	0	3	5
Pseudomonadaceae Pseudomonas	1459	828	0	5	7	0	0	0	2	0	0	0	0
Rhodobacteraceae	0	0	0	0	0	0	0	1	0	0	0	0	0
Rhodocyclaceae Methyloversatilis	0	0	0	0	0	0	0	0	0	0	0	4	0
Ruminococcaceae	0	0	0	0	0	11	3	0	0	3	150	0	0
SAR86	0	0	0	0	0	0	0	0	2	0	0	0	0
Sinobacteraceae	0	0	0	0	0	0	0	0	1	0	0	0	0
Spirochaetaceae Treponema	0	0	0	0	0	0	0	7	0	0	0	0	0
Staphylococcaceae Staphylococcus	0	0	0	0	0	0	53	767	1571	628	2474	5	26
Streptococcaceae Lactococcus	0	0	0	0	0	1	0	0	0	0	0	0	0
Streptococcaceae Streptococcus	5372	5459	7278	7498	8487	1974	3801	7022	2794	4531	5417	5961	3480
Unassigned Anaerococcus	2	8	0	0	0	0	0	0	0	0	0	0	0
Unassigned Captivus	0	0	0	0	0	0	0	0	1	0	0	0	0
Unassigned Gemella	880	798	874	0	59	411	606	1252	866	458	328	189	409
Unassigned Mogibacterium	2	0	9	0	0	100	72	120	33	7	60	36	25
Unassigned Odyssella	0	0	0	0	0	0	0	0	2	0	0	0	0
Veillonellaceae Dialister	0	0	0	16	0	5	0	3	0	4	0	0	0
Veillonellaceae Megasphaera	0	0	0	0	0	36	29	243	12	1	12	10	5
Veillonellaceae Selenomonas	0	0	1	0	0	93	24	8	4	11	24	20	7
Veillonellaceae Veillonella	978	840	693	190	192	258	354	1625	2338	194	169	477	225
Xanthomonadaceae Pseudoxanthomonas	0	0	0	0	0	0	0	0	3	0	0	0	0
Xanthomonadaceae Rhodanobacter	0	0	0	0	5	0	0	0	0	0	0	0	0
Xanthomonadaceae Stenotrophomonas	4	0	0	1170	2999	0	0	0	0	0	0	0	0

## Sheet: Pediatric_Fraction
Fraction Sequence Reads from the Pediatric Cohort
	GAO_CF_Bv6v4_Pa01_001_B	GAO_CF_Bv6v4_Pa01_002_A	GAO_CF_Bv6v4_Pa02_001	GAO_CF_Bv6v4_Pa02_002	GAO_CF_Bv6v4_Pa02_003	GAO_CF_Bv6v4_Pa03_001_A	GAO_CF_Bv6v4_Pa03_002	GAO_CF_Bv6v4_Pa04_001	GAO_CF_Bv6v4_Pa04_002	GAO_CF_Bv6v4_Pa05_001	GAO_CF_Bv6v4_Pa05_002	GAO_CF_Bv6v4_Pa06_001	GAO_CF_Bv6v4_Pa06_002
Unidentified Family, Genus	0.00140506	0.00196764	0.00622716	0.000168237	0.000707664	0.00168646	0.00240674	0.000350742	0.00468384	0.00256959	0.027074	0.0172266	0.0187746
Actinomycetaceae Actinobaculum	0	0	0	0	0	0.000733245	0.00139338	0	0	8.56531e-05	0	0	0
Actinomycetaceae Actinomyces	0.0177305	0.0160326	0.0243671	0.00100942	0.00509518	0.0186244	0.0286909	0.0334608	0.00697372	0.023469	0.050818	0.057356	0.0272535
Aerococcaceae Abiotrophia	0.0243543	0.0262352	0.000541492	0.000757066	0.00459982	0.00645256	0.00392678	0	0	0.0152463	0.0175185	0.00198007	0.0104976
Alcaligenaceae	0	0	0	0	0.000566131	0	0	0.000350742	0	0	0	0	0
Alcaligenaceae Achromobacter	0	0	0	0	0	0	0	3.50742e-05	0	0	0	0	0
Alcaligenaceae Derxia	0	0	0	0.000168237	0	7.33245e-05	0.00468681	0	0	0.00282655	0.00506732	0.0219127	0.00242253
Bacillaceae Bacillus	0	0	0	0	0.000636898	0	0	3.50742e-05	0	8.56531e-05	0	0	0
Bifidobacteriaceae Bifidobacterium	6.69075e-05	7.28757e-05	0	0	0	0	0	0	0	0	7.23903e-05	0	0
Bifidobacteriaceae Scardovia	0.00314465	0.00415391	0.000270746	0	0	0	0.00012667	7.01484e-05	0	0	0	6.60022e-05	0
Bradyrhizobiaceae Bradyrhizobium	0	0	0	0	7.07664e-05	0	0	0	0.000572469	0	0	0	0
Burkholderiaceae Cupriavidus	0	0	0	0	0	7.33245e-05	0	0	0	0	0	0	0
Burkholderiaceae Ralstonia	0	0	6.76865e-05	8.41184e-05	0.00176916	0.000146649	6.33352e-05	0.000245519	0.000364299	0	7.23903e-05	0	0
Campylobacteraceae Campylobacter	0	0	0.00128604	0	0	0.00161314	0.000570017	0	0.000208171	0.000599572	0.00130303	0.00435615	0.00454224
Cardiobacteriaceae Cardiobacterium	0	0	0	0	0	0.00153982	0.00139338	0	0	0.000942184	0.000217171	0.00231008	0.00423943
Carnobacteriaceae Carnobacterium	0	0	0	0	0	0	0	0	0	8.56531e-05	0	0	0
Carnobacteriaceae Dolosigranulum	0	0	0	0	0	0	0	0	0	0	0	0	0.00635914
Carnobacteriaceae Granulicatella	0.0347919	0.0409561	0.0039935	0	0	0.0170846	0.0181772	0.047736	0.0215457	0.0267238	0.0370638	0.0381493	0.0292722
Caulobacteraceae Caulobacter	0	0	0	0	7.07664e-05	0	0	0	0	0	0	0	0
Cellulomonadaceae Cellulomonas	0	0	0	0	0	0	0	0	5.20427e-05	0	0	0	0
Chitinophagaceae	0	0	0	0	0	7.33245e-05	0	0	0	0	0	0.000132004	0
Clostridiaceae Clostridium	0	0	0	0	0	0	0	7.01484e-05	0	0	0	0	0
Comamonadaceae Aquabacterium	0	0	0	0	0	0	0	0	5.20427e-05	0	0	0	0
Comamonadaceae Variovorax	0	0	0	0	0	0	0	0	0.000104085	0	0	0	0
Coriobacteriaceae Atopobium	6.69075e-05	0	0.00236903	0.00286003	0.000353832	0.00557266	0.00259674	0.00413875	0.00182149	0.00111349	0.0120892	0.0137285	0.00161502
Corynebacteriaceae Corynebacterium	0	0	0	0.000504711	0.00240606	0.00256636	0.00278675	0.000105223	0	0.00179872	0.00108585	0.00059402	0.00514788
Coxiellaceae Coxiella	0	0	0	0	0.000212299	0	0	0	0	0	0	0	0
Cryomorphaceae Owenweeksia	0	0	0	0	0	0	0	3.50742e-05	0	0	0	0	0
Cytophagaceae	0	0	0	0	0	0	0	0	0	0	0	0.000264009	0
Dietziaceae Dietzia	0	0	0	0	0.000353832	0	0	0	0	0	0	0	0
Enterobacteriaceae	0	0	0	0	0	0	0	7.01484e-05	0	0	0	0	0
Enterobacteriaceae Serratia	0	0	6.76865e-05	0	0	0	0	0	0.000260213	0	0	0	0
Enterococcaceae Enterococcus	0	0	0	0	0	0	0	0	0.000208171	0	0	0	0
Enterococcaceae Vagococcus	0	0	0	0	0	0	0	0	0	0	7.23903e-05	0	0
Erysipelotrichaceae Solobacterium	0.00053526	0.000728757	0.00940842	0.00168237	0	0.00843232	0.00285009	0.0103469	0.000988811	0.000513919	0.00246127	0.00389413	0.00080751
Eubacteriaceae Eubacterium	6.69075e-05	0	0	0	0	0.0101921	0.0023434	0	5.20427e-05	8.56531e-05	0.00615318	6.60022e-05	0.00252347
Flavobacteriaceae	0	0	0	0	0	0	0	3.50742e-05	0	0	0	0	0
Flavobacteriaceae Bergeyella	0.000133815	0.000218627	0	0.000336474	0	0.000146649	0	0.000245519	0.000728597	0.000171306	7.23903e-05	6.60022e-05	0.000302816
Flavobacteriaceae Capnocytophaga	0.00776127	0.00801632	0.000203059	0.00496299	0.00474135	0.0189177	0.00848692	0.00764617	0.0517825	0.00865096	0.00238888	0.00422414	0.0111033
Flavobacteriaceae Chryseobacterium	0	0	0	0	0.000495365	0	0	0	0	0	0	0	0
Flavobacteriaceae Flavobacterium	0	0	0	0	0	0	0	0	5.20427e-05	0	0	0	0
Flavobacteriaceae Polaribacter	0	0	0	0	0	0	0	7.01484e-05	0	0	0	0	0
Fusobacteriaceae Fusobacterium	0.000133815	0	0.00453499	0.0466016	0.000424598	0.0527203	0.0163405	0.0181684	0.0166016	0.0141328	0.00441581	0.0159065	0.00323004
Lachnospiraceae Butyrivibrio	0	0	0	0	0	0	0	0	0	0	0.00803533	0.00244208	0
Lachnospiraceae Catonella	0.00575405	0.00386241	6.76865e-05	0	0	0.00256636	0.00247007	0.00105223	0.00078064	0.000428266	0.000941074	0.000726025	0.000706571
Lachnospiraceae Johnsonella	0.00220795	0.00276928	0.00791932	0.00117766	0.000636898	0.0357824	0.00848692	0.0167655	0.0249805	0.00291221	0.023744	0.0156425	0.00605632
Lachnospiraceae Moryella	0.000401445	0	0	0.00328062	0	0.0164247	0.00411679	0.00676932	0.0103565	0.00197002	0.00774577	0.00765626	0.0122136
Lachnospiraceae Oribacterium	0.0242205	0.027547	0.0208474	0.00891655	0.00261836	0.0103388	0.0126037	0.0254288	0.00879521	0.000599572	0.0144057	0.0148505	0.0154436
Lachnospiraceae Shuttleworthia	0	0	0	0	0	0	0	0	0	0.000342612	0	0	0
Lactobacillaceae Lactobacillus	0	0	0	0.0131225	0	7.33245e-05	0.000190006	0	0	0	0	0	0
Leptotrichiaceae Leptotrichia	0.0017396	0.00276928	6.76865e-05	0	0.0216545	0.0599795	0.0219773	0.0407913	0.0357013	0.00942184	0.0177356	0.00171606	0.0381548
Leptotrichiaceae Streptobacillus	0	0	0	0	0	0	0.000253341	0	0	0	0	0	0
Methylobacteriaceae Methylobacterium	0	0	0	8.41184e-05	0.0012738	0	0	0	0.000364299	0	0	0.000660022	0
Methylocystaceae	0	0	0	0	0	0	0	0	5.20427e-05	0	0	0	0
Microbacteriaceae Microbacterium	0	0	0	0	0	0	0	0	5.20427e-05	0	0	0	0
Micrococcaceae Micrococcus	0	0	0	0	0	0	0	3.50742e-05	0	0	0	0	0
Micrococcaceae Rothia	0.14907	0.147938	0.0704616	0.122308	0.099356	0.0249303	0.0480081	0.0382309	0.0519906	0.0434261	0.0289561	0.107716	0.0837791
Moraxellaceae Acinetobacter	0	0	0	0	0.000283066	0	0	0	0	0	0	0	0.000100939
Moraxellaceae Moraxella	0	0	0	0	0	0.000146649	6.33352e-05	0	0	0.00282655	0	0	0
Mycoplasmataceae Mycoplasma	0	0	0	0	0	0	0	0.000210445	0	0	0	0	0
Neisseriaceae	0	0	0	0	0	0	0	0	0	8.56531e-05	0	0	0
Neisseriaceae Eikenella	0	7.28757e-05	0	0	0	0.000953219	0	0	0.000208171	0.000856531	0	0	0
Neisseriaceae Kingella	0.000468353	0.000145751	0	0	0	0.00256636	0.00310343	0.00273579	0.00442363	0.0056531	7.23903e-05	0.00231008	0.00373473
Neisseriaceae Neisseria	0.0294393	0.0328669	0	0	0	0.19585	0.131231	0.00477009	0.0697372	0.25182	0.0145505	0.0658702	0.0987181
Opitutaceae Opitutus	0	0	0	0	0	0	0	0	5.20427e-05	0	0	0	0
Oxalobacteraceae Janthinobacterium	0	0	0	0	0	0	0	0	0.000104085	0	0	0	0
Pasteurellaceae Actinobacillus	0	0	0	0	0	0.00733245	0.00462347	0.0021746	0	0.000428266	0	0	0.00323004
Pasteurellaceae Aggregatibacter	0	0	0	0	0	0.00315295	0.00399012	0	0	0	0.00137542	0	0
Pasteurellaceae Haemophilus	0.0482403	0.0378225	0	0	0	0.145623	0.243967	0.0262706	0.0973198	0.039743	0.00637035	0.0224408	0.0340164
Peptococcaceae Finegoldia	0	0.000145751	0	0	0	0	0	0	0	0	0	0	0
Peptococcaceae Peptococcus	0	0	0	0	0	0.00293298	0	0	0	0	0.000361952	0	0
Peptostreptococcaceae	0	0	0	0	0	0	0	0	0	0	0.000144781	0	0
Peptostreptococcaceae Parvimonas	0	0	0.000947611	0.00807537	0	0.00461945	0	0	0	0	7.23903e-05	0.00402614	0
Peptostreptococcaceae Peptostreptococcus	6.69075e-05	0	0	0.000336474	0	0.00740578	0.00190006	0	0.000416341	0.000428266	0.00180976	6.60022e-05	0.000908449
Porphyromonadaceae Paludibacter	0	0	0	0	0	0	0	0	0.00156128	8.56531e-05	0.000144781	0	0
Porphyromonadaceae Porphyromonas	0.0400776	0.0386241	0	0	0	0.032996	0.00576351	0.0210796	0.00478793	0.0223555	0.010207	0	0.0264459
Porphyromonadaceae Tannerella	0.000200723	0.000583005	0.000135373	8.41184e-05	0	0	0	0.000876855	0.000572469	0.000256959	0.000434342	0	0.000201877
Prevotellaceae Prevotella	0.026027	0.0283486	0.246785	0.0365074	0.0193192	0.0875495	0.0968396	0.301989	0.183398	0.0172163	0.0699291	0.1291	0.126072
Propionibacteriaceae Propionibacterium	0	0	6.76865e-05	8.41184e-05	0.000919963	0.000293298	0.000570017	0.000105223	0.000260213	8.56531e-05	0	0.000198007	0.000504694
Pseudomonadaceae Pseudomonas	0.0976181	0.0603411	0	0.000420592	0.000495365	0	0	0	0.000104085	0	0	0	0
Rhodobacteraceae	0	0	0	0	0	0	0	3.50742e-05	0	0	0	0	0
Rhodocyclaceae Methyloversatilis	0	0	0	0	0	0	0	0	0	0	0	0.000264009	0
Ruminococcaceae	0	0	0	0	0	0.00080657	0.000190006	0	0	0.000256959	0.0108585	0	0
SAR86	0	0	0	0	0	0	0	0	0.000104085	0	0	0	0
Sinobacteraceae	0	0	0	0	0	0	0	0	5.20427e-05	0	0	0	0
Spirochaetaceae Treponema	0	0	0	0	0	0	0	0.000245519	0	0	0	0	0
Staphylococcaceae Staphylococcus	0	0	0	0	0	0	0.00335677	0.0269019	0.081759	0.0537901	0.179094	0.000330011	0.00262441
Streptococcaceae Lactococcus	0	0	0	0	0	7.33245e-05	0	0	0	0	0	0	0
Streptococcaceae Streptococcus	0.359427	0.397828	0.492622	0.63072	0.600594	0.144743	0.240737	0.246291	0.145407	0.388094	0.392138	0.393439	0.351267
Unassigned Anaerococcus	0.000133815	0.000583005	0	0	0	0	0	0	0	0	0	0	0
Unassigned Captivus	0	0	0	0	0	0	0	0	5.20427e-05	0	0	0	0
Unassigned Gemella	0.0588786	0.0581548	0.059158	0	0.00417522	0.0301364	0.0383812	0.0439129	0.045069	0.0392291	0.023744	0.0124744	0.0412839
Unassigned Mogibacterium	0.000133815	0	0.000609178	0	0	0.00733245	0.00456014	0.0042089	0.00171741	0.000599572	0.00434342	0.00237608	0.00252347
Unassigned Odyssella	0	0	0	0	0	0	0	0	0.000104085	0	0	0	0
Veillonellaceae Dialister	0	0	0	0.0013459	0	0.000366623	0	0.000105223	0	0.000342612	0	0	0
Veillonellaceae Megasphaera	0	0	0	0	0	0.00263968	0.00183672	0.00852303	0.000624512	8.56531e-05	0.000868684	0.000660022	0.000504694
Veillonellaceae Selenomonas	0	0	6.76865e-05	0	0	0.00681918	0.00152005	0.000280593	0.000208171	0.000942184	0.00173737	0.00132004	0.000706571
Veillonellaceae Veillonella	0.0654356	0.0612156	0.0469067	0.0159825	0.0135871	0.0189177	0.0224207	0.0569955	0.121676	0.0166167	0.012234	0.0314831	0.0227112
Xanthomonadaceae Pseudoxanthomonas	0	0	0	0	0	0	0	0	0.000156128	0	0	0	0
Xanthomonadaceae Rhodanobacter	0	0	0	0	0.000353832	0	0	0	0	0	0	0	0
Xanthomonadaceae Stenotrophomonas	0.00026763	0	0	0.0984186	0.212228	0	0	0	0	0	0	0	0

## Sheet: Adult_Raw
Total Raw Sequence Reads from the Adult Cohort
	GAO_CF_Bv6v4_226V2	GAO_CF_Bv6v4_226V3	GAO_CF_Bv6v4_226V4	GAO_CF_Bv6v4_JHB_2	GAO_CF_Bv6v4_JHB_3	GAO_CF_Bv6v4_JHB_4	GAO_CF_Bv6v4_BAB_2	GAO_CF_Bv6v4_BAB_3	GAO_CF_Bv6v4_BAB_4	GAO_CF_Bv6v4_MLB_2	GAO_CF_Bv6v4_MLB_3	GAO_CF_Bv6v4_MLB_4	GAO_CF_Bv6v4_JEA_2	GAO_CF_Bv6v4_JEA_3	GAO_CF_Bv6v4_JEA_4	GAO_CF_Bv6v4_CCJ_2	GAO_CF_Bv6v4_CCJ_3	GAO_CF_Bv6v4_CCJ_4	GAO_CF_Bv6v4_220V2	GAO_CF_Bv6v4_220V3	GAO_CF_Bv6v4_220V4	GAO_CF_Bv6v4_225V2	GAO_CF_Bv6v4_225V3	GAO_CF_Bv6v4_225V4	GAO_CF_Bv6v4_158157_V2	GAO_CF_Bv6v4_158157_V3	GAO_CF_Bv6v4_158157_V4	GAO_CF_Bv6v4_112664_V2	GAO_CF_Bv6v4_112664_V3	GAO_CF_Bv6v4_112664_V4
Unidentified Family, Genus	1	7	0	7	4	4	5	0	16	1	5	7	13	8	23	0	0	3	32	0	2	56	18	129	14	0	0	114	110	0
Actinomycetaceae Actinobaculum	0	0	0	0	0	0	0	0	0	0	7	15	0	0	0	0	0	0	0	0	0	0	0	0	0	0	0	0	0	0
Actinomycetaceae Actinomyces	84	1	0	385	580	326	57	245	14	24	103	110	42	548	435	0	11	21	36	1	117	55	59	162	12	4	12	12	20	0
Aerococcaceae Abiotrophia	42	0	0	0	0	0	0	0	0	4	23	250	0	43	29	59	0	0	23	4	117	0	10	3	0	0	0	113	4	0
Aerococcaceae Aerococcus	0	0	0	0	0	0	0	0	0	0	0	0	0	0	0	0	0	0	0	0	0	0	0	0	0	0	3	0	0	0
Aerococcaceae Eremococcus	0	0	0	0	0	0	0	0	0	0	0	0	0	0	0	0	0	0	0	0	0	0	0	0	0	0	0	0	0	0
Alcaligenaceae	0	0	0	1	0	0	0	1	8	0	0	0	63	1	0	0	0	0	0	0	0	0	0	4	2	0	1	0	0	0
Alcaligenaceae Achromobacter	0	0	0	0	0	0	0	0	0	0	0	0	17	0	0	0	0	0	0	0	0	0	0	0	0	0	3	0	0	0
Alcaligenaceae Bordetella	0	0	0	0	0	0	0	0	0	0	0	0	4	0	0	0	0	0	0	0	0	0	0	0	0	0	0	0	0	0
Alcaligenaceae Derxia	0	0	0	0	0	0	0	0	0	8	17	46	0	18	447	0	0	0	0	0	60	0	0	0	0	0	0	0	0	0
Bacillaceae Bacillus	0	0	0	0	0	0	0	0	0	0	0	0	4	0	0	0	0	0	0	1	0	0	0	0	0	0	0	0	0	0
Bacteroidaceae Bacteroides	0	0	0	0	0	0	0	0	0	0	0	0	0	0	0	0	0	0	0	0	0	0	0	0	0	0	0	0	0	0
Bifidobacteriaceae Alloscardovia	0	0	0	0	0	0	0	0	0	0	0	2	0	0	0	0	0	0	0	0	0	0	0	0	0	0	0	0	0	0
Bifidobacteriaceae Bifidobacterium	0	0	0	14	11	13	0	0	0	0	8	38	10	0	2	0	0	0	0	0	0	0	14	1	0	0	0	0	0	0
Bifidobacteriaceae Parascardovia	0	0	0	0	0	0	0	0	0	0	0	0	0	0	0	1	0	0	0	0	0	0	0	0	0	0	0	0	0	0
Bifidobacteriaceae Scardovia	0	0	0	1	6	3	5	0	0	1	12	73	26	19	21	1	2	3	0	0	21	0	0	0	14	14	14	0	0	0
Bradyrhizobiaceae Bradyrhizobium	6	6	2	0	3	0	15	11	14	0	9	3	95	2	0	3	3	0	23	1	1	9	10	15	14	6	1	1	0	0
Burkholderiaceae Burkholderia	0	0	0	0	0	0	0	0	0	0	0	0	0	0	0	0	0	0	11802	14160	2408	0	0	0	0	0	0	0	0	0
Burkholderiaceae Pandoraea	0	0	0	0	0	0	0	0	0	0	0	0	0	0	0	0	0	0	0	0	0	0	0	0	0	0	0	0	0	0
Burkholderiaceae Ralstonia	328	243	12	0	4	5	36	28	62	0	2	11	216	12	0	3	1	1	86	5	24	273	194	70	24	8	0	0	0	6
Campylobacteraceae Campylobacter	4	0	0	21	25	36	11	20	0	1	6	2	0	14	36	0	2	7	1	0	0	13	38	93	3	9	1	0	0	0
Cardiobacteriaceae Cardiobacterium	0	0	0	0	0	0	0	0	0	0	1	0	0	0	0	0	0	0	0	0	0	0	0	0	0	0	0	0	0	0
Carnobacteriaceae Dolosigranulum	0	0	0	0	0	0	0	0	0	0	0	0	0	0	0	0	0	0	0	0	0	0	0	0	0	0	0	0	0	0
Carnobacteriaceae Granulicatella	0	152	3	302	262	304	27	13	15	58	242	821	24	1049	624	1	50	272	76	0	334	55	83	296	54	116	52	885	314	67
Caulobacteraceae	1	0	0	0	0	0	0	0	0	0	0	0	0	0	0	0	0	0	0	0	0	0	0	0	0	0	0	0	0	0
Caulobacteraceae Caulobacter	0	0	0	0	0	0	0	3	0	0	0	0	19	0	0	0	0	0	0	0	0	0	0	0	4	0	0	0	0	0
Chitinophagaceae Sediminibacterium	0	1	1	0	1	0	3	0	1	0	0	0	1	0	0	0	0	0	0	0	0	4	1	0	1	0	0	0	0	0
Comamonadaceae Aquabacterium	0	0	0	0	0	0	4	0	0	1	1	2	28	0	0	0	0	0	2	0	0	0	2	1	1	0	0	0	0	0
Comamonadaceae Aquamonas	0	0	0	0	0	0	0	0	0	0	0	0	0	0	0	0	0	0	0	0	0	0	0	0	0	0	0	0	0	0
Comamonadaceae Comamonas	0	0	0	0	0	0	0	0	0	0	0	0	0	0	0	0	0	0	0	0	0	0	0	0	0	0	0	0	0	0
Comamonadaceae Delftia	0	0	0	0	0	0	0	0	0	0	0	0	0	0	0	0	0	0	0	0	0	0	0	0	0	0	0	0	2	0
Comamonadaceae Diaphorobacter	0	0	0	0	0	0	0	0	0	0	0	0	0	0	0	0	0	0	0	0	0	0	0	0	0	0	3	0	0	0
Comamonadaceae Pelomonas	0	0	0	0	0	0	0	0	0	0	0	0	0	0	0	0	0	0	1	0	0	3	0	1	0	0	0	0	0	0
Comamonadaceae Variovorax	0	0	0	0	0	0	0	4	0	0	0	0	0	0	0	0	0	0	0	0	0	0	0	0	0	0	0	0	0	0
Coriobacteriaceae	0	0	0	1	0	0	0	0	0	0	0	0	0	0	0	0	0	0	0	0	0	0	0	0	0	0	0	0	0	0
Coriobacteriaceae Atopobium	6	0	0	4	25	25	96	43	15	28	73	234	0	29	10	0	9	8	10	0	70	21	37	93	10	1	5	0	0	0
Coriobacteriaceae Cryptobacterium	0	0	0	0	0	0	0	0	0	0	1	0	0	3	12	0	0	0	0	0	0	0	0	0	0	0	0	0	0	0
Coriobacteriaceae Olsenella	0	0	0	0	0	0	0	0	0	0	1	2	0	0	0	0	0	0	0	0	0	0	0	0	0	0	0	0	0	0
Corynebacteriaceae	0	0	0	2	0	0	0	0	0	0	0	0	0	0	0	0	0	0	0	0	0	0	0	0	0	0	0	0	0	0
Corynebacteriaceae Corynebacterium	0	0	0	1	0	1	0	0	0	0	33	52	43	10	134	0	0	0	0	0	0	1	0	0	0	0	0	23	12	0
Cytophagaceae	0	0	0	0	0	0	0	0	0	0	1	0	0	0	0	0	0	0	0	0	0	0	0	0	0	0	0	0	0	0
Dermabacteraceae Brachybacterium	0	0	0	0	0	0	0	0	0	0	0	2	0	0	0	0	0	0	0	0	0	0	0	0	0	0	0	0	0	0
Dermatophilaceae Dermatophilus	0	0	0	0	0	0	0	0	0	0	0	0	9	0	0	0	0	0	0	0	0	0	0	0	0	0	0	0	0	0
Desulfobacteraceae	0	0	0	1	0	0	0	0	0	0	0	0	0	0	0	0	0	0	0	0	0	0	0	0	0	0	0	0	0	0
Dietziaceae Dietzia	0	0	0	0	0	0	0	0	0	0	0	0	0	0	0	0	0	0	0	0	0	0	0	0	0	0	0	0	0	0
Enterobacteriaceae	2	0	0	0	0	0	2	0	2	0	1	0	2	0	1	0	1	0	1	0	1	0	2	0	16648	18997	17291	0	6	0
Enterobacteriaceae Enterobacter	0	0	0	0	0	0	0	0	0	0	0	0	0	0	0	0	0	0	0	0	0	0	0	0	0	0	0	0	0	0
Enterobacteriaceae Escherichia	0	0	0	0	0	0	0	0	0	0	0	0	1	0	0	0	0	0	0	0	0	0	0	0	1874	2244	2073	0	0	0
Enterobacteriaceae Pectobacterium	0	0	0	0	0	0	0	0	0	0	0	0	2	0	0	0	0	0	0	0	0	0	0	0	0	0	0	0	0	0
Enterobacteriaceae Serratia	0	0	0	0	0	0	2	0	0	0	0	2	33	1	3	0	0	0	0	0	0	2	0	0	0	0	1	0	0	0
Enterobacteriaceae Shigella	0	0	0	0	0	0	0	0	0	0	0	0	0	0	0	0	0	0	0	0	0	0	0	0	78	82	62	0	0	0
Enterobacteriaceae Yersinia	0	0	0	0	0	0	0	0	0	0	0	0	0	0	1	0	0	0	0	0	0	0	0	0	0	0	0	0	0	0
Enterococcaceae	0	0	0	0	0	0	0	0	0	0	0	0	0	0	0	0	0	0	0	0	0	0	0	0	0	0	0	0	0	0
Enterococcaceae Enterococcus	0	0	0	0	0	0	0	0	0	0	0	0	0	0	0	14	0	0	0	193	0	0	0	0	0	0	0	0	0	1
Erysipelotrichaceae Bulleidia	0	0	0	105	3	0	0	0	0	0	0	0	0	0	0	0	0	4	0	0	0	0	0	0	0	0	0	0	0	0
Erysipelotrichaceae Solobacterium	0	0	0	20	15	28	11	7	0	0	0	8	0	0	0	0	2	5	6	0	0	0	6	40	0	0	0	58	21	0
Erythrobacteraceae Porphyrobacter	0	0	0	0	0	0	0	0	0	0	0	0	1	0	0	0	0	0	0	0	0	0	0	0	0	0	0	0	0	0
Eubacteriaceae Eubacterium	0	0	0	59	0	0	5	2	8	0	0	0	0	0	0	0	0	0	1	0	0	0	7	59	0	0	0	0	0	0
Eubacteriaceae Pseudoramibacter	0	0	0	0	0	0	0	0	0	0	0	0	0	0	0	0	0	0	0	0	0	0	0	0	0	0	0	0	0	0
Flavobacteriaceae Bergeyella	0	0	0	0	0	0	0	1	0	0	0	1	0	0	1	0	0	0	0	0	13	3	0	6	0	0	0	15	15	2
Flavobacteriaceae Capnocytophaga	0	3	5	7	17	10	6	3	1	0	9	8	0	2	6	2	3	0	20	0	0	10	11	20	0	0	0	754	623	98
Flavobacteriaceae Chryseobacterium	0	0	0	0	0	0	0	0	0	0	0	0	0	0	0	0	0	0	0	0	0	0	0	0	0	3	2	0	0	0
Fusobacteriaceae Fusobacterium	13	3	0	53	57	90	0	0	0	44	95	417	31	124	120	0	101	79	44	0	0	137	2014	958	0	0	34	2	16	2
Hydrogenophilaceae Thiobacillus	0	0	0	0	0	0	0	0	0	0	0	0	0	0	0	0	0	0	0	0	0	0	0	0	0	0	0	0	0	1
Jonesiaceae Jonesia	0	0	0	0	0	0	0	0	0	0	0	0	0	0	0	0	0	0	0	0	0	0	0	0	0	0	0	0	0	0
Lachnospiraceae Butyrivibrio	0	0	0	3	3	2	0	0	0	0	0	0	0	0	0	0	0	0	0	0	0	0	0	0	0	0	0	0	0	0
Lachnospiraceae Catonella	0	0	0	7	10	14	2	3	14	0	0	9	0	0	0	0	0	0	1	0	0	8	78	27	0	0	0	5	14	0
Lachnospiraceae Howardella	0	0	0	2	0	0	0	0	0	0	0	0	0	1	0	0	1	4	0	0	0	0	9	0	1	0	0	0	0	0
Lachnospiraceae Johnsonella	0	7	0	57	44	57	136	48	89	8	63	116	0	66	23	0	4	11	3	0	0	16	28	45	0	0	0	197	227	0
Lachnospiraceae Moryella	0	0	0	123	142	140	39	21	32	9	17	25	0	38	14	0	0	20	5	0	59	28	24	124	0	0	0	75	349	0
Lachnospiraceae Oribacterium	0	0	0	271	190	187	50	174	70	22	135	49	24	64	80	0	19	25	13	0	1	34	186	174	4	13	39	28	60	0
Lachnospiraceae Roseburia	0	0	0	0	0	0	0	0	0	0	0	0	0	0	0	0	0	0	0	0	0	0	0	0	0	0	0	0	0	0
Lachnospiraceae Shuttleworthia	0	0	0	7	1	3	0	0	0	0	0	0	2	2	2	0	0	0	0	0	0	0	0	0	0	0	0	0	0	0
Lactobacillaceae Lactobacillus	0	0	0	25	30	0	30	0	0	0	62	7	92	34	20	39	17	189	0	11	94	0	7	12	2	1	31	0	0	0
Leptotrichiaceae Leptotrichia	0	0	0	2	29	24	0	0	0	10	128	266	35	25	118	0	3	41	38	0	0	12	7	0	0	0	0	16	6	0
Leptotrichiaceae Streptobacillus	0	0	0	0	0	0	0	0	0	0	1	14	0	0	0	0	0	0	0	0	0	0	0	0	0	0	0	0	0	0
Methylobacteriaceae Methylobacterium	0	0	0	0	0	0	0	0	2	0	2	0	67	0	0	0	2	0	0	0	23	1	0	0	2	0	0	0	0	1
Methylocystaceae Methylosinus	0	0	0	0	0	0	0	0	0	0	0	0	7	0	0	1	0	0	0	0	0	0	0	0	0	0	0	0	0	0
Microbacteriaceae	0	0	0	0	0	0	0	0	0	0	0	0	1	0	0	0	0	0	0	0	0	0	0	0	0	0	0	0	0	0
Microbacteriaceae Leifsonia	0	0	0	0	0	0	0	0	0	0	0	0	0	1	0	0	0	0	0	0	0	0	0	0	0	0	0	0	0	0
Microbacteriaceae Microbacterium	0	2	0	0	0	0	5	0	0	1	2	0	0	0	0	0	0	0	0	0	0	4	3	1	0	0	0	0	0	0
Microbacteriaceae Zimmermannella	0	0	0	0	0	0	0	0	0	0	0	0	0	0	0	0	0	0	0	0	0	0	0	0	0	0	0	0	0	0
Micrococcaceae Rothia	19	25	0	237	104	106	65	102	33	68	282	311	184	989	322	18	35	344	72	329	247	76	194	262	175	122	118	953	499	63
Moraxellaceae Acinetobacter	45	0	0	0	0	0	0	0	0	0	0	0	0	1	0	0	0	0	0	0	0	0	0	0	0	0	0	0	0	0
Moraxellaceae Moraxella	0	0	0	0	0	0	0	0	0	0	0	0	77	0	0	0	0	0	0	0	0	0	0	0	0	0	0	0	0	0
Mycobacteriaceae Mycobacterium	0	0	0	0	0	0	0	0	2	0	0	0	0	0	0	0	0	0	4	0	0	4	0	0	0	0	0	0	0	0
Mycoplasmataceae Mycoplasma	0	0	0	0	0	0	0	0	0	0	0	0	0	0	0	0	2	3	0	0	0	1	83	10	0	0	0	2	0	0
Neisseriaceae Alysiella	0	0	0	0	0	0	0	0	0	0	0	0	0	0	0	0	0	0	0	0	0	0	0	0	0	0	0	0	0	0
Neisseriaceae Eikenella	0	0	0	0	0	0	0	0	0	0	0	0	12	0	0	0	2	0	0	0	0	0	0	0	0	0	0	0	0	0
Neisseriaceae Kingella	0	0	0	0	0	0	0	0	0	3	5	19	0	11	23	1	4	0	12	0	426	0	10	0	0	0	0	0	0	0
Neisseriaceae Neisseria	0	0	0	2	0	0	0	0	0	76	381	758	2	913	756	0	40	0	183	0	20	10	6	0	0	0	0	0	0	0
Neisseriaceae Simonsiella	0	0	0	0	0	0	0	0	0	1	0	0	0	0	0	0	0	0	0	0	0	0	0	0	0	0	0	0	0	0
Nitrospinaceae Nitrospina	0	0	0	1	0	0	0	0	0	0	0	0	0	0	0	0	0	0	0	0	0	0	0	0	0	0	0	0	0	0
Nocardioidaceae Nocardioides	0	0	0	0	0	0	0	0	0	0	0	0	17	0	0	0	0	0	0	0	0	0	0	0	0	0	0	0	0	0
Oceanospirillaceae Neptuniibacter	0	0	0	0	0	0	0	0	0	0	0	0	0	0	0	1	0	0	0	0	0	0	0	0	0	0	0	0	0	0
Oxalobacteraceae Janthinobacterium	0	0	0	0	0	0	1	0	0	0	0	0	0	0	0	0	0	0	0	0	0	0	0	0	0	0	0	0	0	0
Oxalobacteraceae Massilia	0	0	0	0	0	0	0	0	0	0	0	0	0	0	0	0	0	0	0	0	0	0	0	0	0	0	0	0	0	0
Paenibacillaceae Paenibacillus	0	0	0	0	0	0	0	0	0	0	0	0	0	0	0	0	0	0	0	0	0	0	0	0	0	0	0	0	0	0
Pasteurellaceae Actinobacillus	0	0	0	0	0	0	0	0	0	0	0	0	0	0	0	0	0	0	3	0	978	0	85	7	0	0	0	0	0	0
Pasteurellaceae Aggregatibacter	0	0	0	0	0	0	0	0	0	0	0	0	0	0	0	0	0	0	0	0	0	0	0	0	0	0	0	0	0	0
Pasteurellaceae Haemophilus	0	0	0	0	0	49	8	87	0	1219	444	1347	124	435	256	0	14	0	409	1	2230	0	59	117	1	0	0	0	0	0
Peptostreptococcaceae	0	0	0	0	0	0	0	0	0	0	0	0	0	0	0	0	0	0	0	0	0	0	0	0	0	0	0	21	5	0
Peptostreptococcaceae Filifactor	0	0	0	0	0	0	0	0	0	0	0	0	0	0	0	0	0	0	2	0	0	0	0	0	0	0	0	0	0	0
Peptostreptococcaceae Parvimonas	0	0	0	113	1	0	3	2	1	3	3	24	0	0	0	0	5	7	1	0	0	10	205	71	0	0	0	0	0	0
Peptostreptococcaceae Peptoniphilus	0	0	0	27	1	0	0	0	0	0	0	0	0	0	0	0	0	0	0	0	0	0	3	0	0	0	0	0	0	0
Peptostreptococcaceae Peptostreptococcus	0	0	0	8	1	0	0	1	2	0	2	24	0	0	0	0	0	0	0	0	0	7	57	6	3	3	16	38	55	7
Phyllobacteriaceae Mesorhizobium	0	0	0	0	0	0	0	0	1	0	0	0	0	0	0	0	0	0	0	0	0	1	0	0	0	0	0	0	0	0
Planctomycetaceae Gemmata	0	0	0	0	0	0	1	0	0	0	0	0	0	0	0	0	1	1	0	0	0	0	0	0	1	0	0	0	0	0
Polyangiaceae Sorangium	0	0	0	0	0	0	0	0	0	0	0	0	0	0	0	0	0	0	0	0	0	0	0	0	0	0	0	0	0	0
Porphyromonadaceae Paludibacter	0	0	0	0	0	0	0	0	0	0	0	1	0	0	0	0	0	0	0	0	0	0	0	0	0	0	0	0	0	0
Porphyromonadaceae Parabacteroides	0	0	0	0	0	0	0	0	0	0	0	0	0	0	0	0	0	0	0	0	0	0	0	0	0	0	0	0	0	0
Porphyromonadaceae Porphyromonas	65	7	2	0	0	0	1	4	0	0	121	129	133	220	167	0	11	25	41	0	667	98	692	176	1	0	0	6	73	12
Porphyromonadaceae Tannerella	0	0	0	0	0	0	0	0	0	0	0	5	0	0	0	0	0	0	0	0	0	0	86	14	0	0	0	0	22	0
Prevotellaceae	0	0	0	0	0	0	0	0	0	0	0	0	0	0	0	0	0	0	0	2	0	0	0	0	0	0	0	0	0	0
Prevotellaceae Prevotella	385	160	1	1032	2332	2220	2109	523	194	256	644	958	343	831	296	2	337	544	269	3	2387	625	1110	3824	676	91	299	1194	1202	139
Propionibacteriaceae Propionibacterium	0	0	0	3	0	0	0	0	0	0	4	0	116	1	1	0	0	0	6	0	0	1	0	0	0	0	0	0	2	0
Pseudomonadaceae Pseudomonas	1265	3082	9235	2793	1193	342	4455	6450	7729	1	3	0	155	5647	8348	7753	8404	3194	0	1	0	6847	3191	8270	12787	1083	5320	436	485	812
Rhodobacteraceae Rubellimicrobium	0	0	0	0	0	0	0	0	0	0	0	0	0	0	0	0	0	0	0	0	0	0	0	0	0	0	0	0	0	0
Rhodocyclaceae Methyloversatilis	0	0	0	0	0	0	0	0	0	0	1	0	0	0	0	0	0	0	0	0	0	0	0	0	0	0	0	0	0	0
Rikenellaceae	0	0	0	0	0	0	0	0	0	0	0	0	0	0	0	0	0	0	0	0	0	0	0	0	0	0	0	0	1	0
Ruminococcaceae	0	0	0	0	0	0	0	0	0	0	0	0	0	0	0	0	0	0	0	0	0	0	0	0	0	0	0	0	0	0
Ruminococcaceae Faecalibacterium	0	0	0	0	0	0	0	0	0	0	0	0	0	0	0	0	0	0	0	0	0	0	0	0	0	0	0	0	0	0
Ruminococcaceae Fastidiosipila	0	0	0	4	0	0	0	0	0	0	0	0	0	0	0	0	0	0	0	0	0	0	0	0	0	0	0	2	0	0
Sinobacteraceae	0	0	0	0	0	0	0	0	0	0	0	0	0	0	0	0	0	0	0	0	0	7	0	0	0	0	0	0	0	0
Sphaerobacteraceae Sphaerobacter	0	0	0	0	0	0	0	0	0	0	0	0	0	0	0	0	0	0	0	0	0	0	0	0	0	0	0	0	0	0
Sphingomonadaceae Sphingobium	0	0	0	0	0	0	0	0	1	0	0	0	0	0	0	0	0	0	0	0	0	0	0	0	0	0	0	0	0	0
Sphingomonadaceae Sphingomonas	13	0	0	0	0	0	2	0	0	0	0	0	8	0	0	0	0	0	1	0	0	0	0	0	6	0	0	0	0	0
Spirochaetaceae Treponema	0	0	0	0	0	0	0	8	0	1	3	4	0	0	0	0	0	0	2	0	0	3	26	0	0	0	0	0	2	0
Staphylococcaceae Staphylococcus	6	0	13	130	214	44	8	30	54	149	1606	411	172	0	0	2	38	0	0	54	3	0	0	2	57	91	108	201	640	193
Streptococcaceae Lactococcus	0	0	0	0	0	0	0	0	0	0	0	0	0	0	0	169	0	0	0	0	0	0	0	0	0	0	0	0	0	0
Streptococcaceae Streptococcus	25	1311	13	2789	3611	3277	818	1338	579	671	9577	13724	3583	5858	4794	331	789	4829	1824	1	3649	1571	6706	3453	451	1167	741	8489	4340	86
Thermaceae Thermus	0	0	0	0	0	0	0	0	0	0	0	0	0	1	0	0	0	0	0	0	0	0	0	0	0	0	0	1	0	0
Unassigned Anaerococcus	0	0	0	5	0	0	0	0	0	0	0	0	0	0	0	0	0	0	0	0	0	0	0	0	0	0	0	0	0	0
Unassigned Captivus	0	0	0	0	0	0	1	0	0	0	0	0	0	0	0	0	0	0	1	0	0	0	0	0	0	0	0	0	0	0
Unassigned Gemella	0	0	4	158	149	109	30	43	14	20	53	365	18	161	83	0	37	92	118	0	561	116	267	359	4	64	74	748	189	0
Unassigned Mogibacterium	0	0	0	16	0	0	27	14	2	4	9	7	0	7	6	0	1	5	4	0	0	17	9	68	0	0	0	3	14	0
Unassigned Nordella	0	0	0	0	0	0	0	0	0	0	0	0	0	0	0	0	0	0	0	0	0	0	0	3	0	0	0	0	0	0
Veillonellaceae	0	0	0	1	0	0	0	0	0	0	0	1	0	0	0	0	0	0	3	0	0	0	0	0	0	0	0	0	0	0
Veillonellaceae Centipeda	0	0	0	0	0	0	0	0	0	0	0	0	0	0	0	0	0	0	0	0	0	0	0	0	0	0	0	0	0	0
Veillonellaceae Dialister	0	1	0	19	4	8	9	1	0	1	3	12	1	8	11	0	0	0	0	0	0	2	33	15	0	3	4	2	2	0
Veillonellaceae Megasphaera	0	0	0	0	149	312	0	0	0	5	4	21	13	11	4	0	1	0	15	0	0	8	2	97	0	0	0	0	0	0
Veillonellaceae Selenomonas	0	0	0	8	19	18	0	0	0	0	15	49	9	2	29	0	0	0	5	2	0	2	61	70	0	0	0	0	0	0
Veillonellaceae Veillonella	199	93	0	257	238	555	439	205	104	97	399	286	63	310	86	130	84	210	134	1	483	309	351	918	308	76	171	145	2	6
Xanthomonadaceae Dokdonella	0	0	0	0	0	0	0	0	0	0	0	0	0	0	0	0	0	0	0	0	0	0	0	0	0	0	0	0	0	0
Xanthomonadaceae Rhodanobacter	0	0	0	0	0	0	0	0	0	0	2	0	0	0	0	0	0	0	0	0	0	0	0	0	0	0	0	0	1	0
Xanthomonadaceae Stenotrophomonas	0	0	0	0	0	0	0	0	0	0	0	0	0	0	0	0	0	0	0	0	0	0	0	0	2	0	3	0	0	0
Xanthomonadaceae Xanthomonas	0	0	0	0	0	0	0	0	0	0	0	0	0	0	0	0	0	0	0	0	0	0	0	0	0	0	0	0	0	0

## Sheet: Adult_Fraction
Fraction Sequence Reads from the Adult Cohort
	GAO_CF_Bv6v4_226V2	GAO_CF_Bv6v4_226V3	GAO_CF_Bv6v4_226V4	GAO_CF_Bv6v4_JHB_2	GAO_CF_Bv6v4_JHB_3	GAO_CF_Bv6v4_JHB_4	GAO_CF_Bv6v4_BAB_2	GAO_CF_Bv6v4_BAB_3	GAO_CF_Bv6v4_BAB_4	GAO_CF_Bv6v4_MLB_2	GAO_CF_Bv6v4_MLB_3	GAO_CF_Bv6v4_MLB_4	GAO_CF_Bv6v4_JEA_2	GAO_CF_Bv6v4_JEA_3	GAO_CF_Bv6v4_JEA_4	GAO_CF_Bv6v4_CCJ_2	GAO_CF_Bv6v4_CCJ_3	GAO_CF_Bv6v4_CCJ_4	GAO_CF_Bv6v4_220V2	GAO_CF_Bv6v4_220V3	GAO_CF_Bv6v4_220V4	GAO_CF_Bv6v4_225V2	GAO_CF_Bv6v4_225V3	GAO_CF_Bv6v4_225V4	GAO_CF_Bv6v4_158157_V2	GAO_CF_Bv6v4_158157_V3	GAO_CF_Bv6v4_158157_V4	GAO_CF_Bv6v4_112664_V2	GAO_CF_Bv6v4_112664_V3	GAO_CF_Bv6v4_112664_V4
Unidentified Family, Genus	0.000398565	0.00137147	0	0.000770586	0.00042203	0.000481232	0.000586579	0	0.00176231	0.000357782	0.000341974	0.000332573	0.00218782	0.000456621	0.00132611	0	0	0.000301598	0.002087	0	0.000133369	0.00535373	0.00111912	0.00642558	0.000421255	0	0	0.00784098	0.0117861	0
Actinomycetaceae Actinobaculum	0	0	0	0	0	0	0	0	0	0	0.000478763	0.000712657	0	0	0	0	0	0	0	0	0	0	0	0	0	0	0	0	0	0
Actinomycetaceae Actinomyces	0.0334795	0.000195925	0	0.0423822	0.0611943	0.0392204	0.006687	0.0259671	0.00154202	0.00858676	0.00704466	0.00522615	0.00706833	0.0312785	0.0250807	0	0.00109605	0.00211119	0.00234788	6.77048e-05	0.00780208	0.00525813	0.00366824	0.00806934	0.000361076	0.000165303	0.000453138	0.000825366	0.00214293	0
Aerococcaceae Abiotrophia	0.0167397	0	0	0	0	0	0	0	0	0.00143113	0.00157308	0.0118776	0	0.00245434	0.00167205	0.00691595	0	0	0.00150003	0.000270819	0.00780208	0	0.000621736	0.000149432	0	0	0	0.0077722	0.000428587	0
Aerococcaceae Aerococcus	0	0	0	0	0	0	0	0	0	0	0	0	0	0	0	0	0	0	0	0	0	0	0	0	0	0	0.000113284	0	0	0
Aerococcaceae Eremococcus	0	0	0	0	0	0	0	0	0	0	0	0	0	0	0	0	0	0	0	0	0	0	0	0	0	0	0	0	0	0
Alcaligenaceae	0	0	0	0.000110084	0	0	0	0.000105988	0.000881154	0	0	0	0.0106025	5.70776e-05	0	0	0	0	0	0	0	0	0	0.000199243	6.01793e-05	0	3.77615e-05	0	0	0
Alcaligenaceae Achromobacter	0	0	0	0	0	0	0	0	0	0	0	0	0.00286099	0	0	0	0	0	0	0	0	0	0	0	0	0	0.000113284	0	0	0
Alcaligenaceae Bordetella	0	0	0	0	0	0	0	0	0	0	0	0	0.000673174	0	0	0	0	0	0	0	0	0	0	0	0	0	0	0	0	0
Alcaligenaceae Derxia	0	0	0	0	0	0	0	0	0	0.00286225	0.00116271	0.00218548	0	0.0010274	0.0257726	0	0	0	0	0	0.00400107	0	0	0	0	0	0	0	0	0
Bacillaceae Bacillus	0	0	0	0	0	0	0	0	0	0	0	0	0.000673174	0	0	0	0	0	0	6.77048e-05	0	0	0	0	0	0	0	0	0	0
Bacteroidaceae Bacteroides	0	0	0	0	0	0	0	0	0	0	0	0	0	0	0	0	0	0	0	0	0	0	0	0	0	0	0	0	0	0
Bifidobacteriaceae Alloscardovia	0	0	0	0	0	0	0	0	0	0	0	9.50209e-05	0	0	0	0	0	0	0	0	0	0	0	0	0	0	0	0	0	0
Bifidobacteriaceae Bifidobacterium	0	0	0	0.00154117	0.00116058	0.001564	0	0	0	0	0.000547158	0.0018054	0.00168294	0	0.000115314	0	0	0	0	0	0	0	0.00087043	4.98107e-05	0	0	0	0	0	0
Bifidobacteriaceae Parascardovia	0	0	0	0	0	0	0	0	0	0	0	0	0	0	0	0.00011722	0	0	0	0	0	0	0	0	0	0	0	0	0	0
Bifidobacteriaceae Scardovia	0	0	0	0.000110084	0.000633045	0.000360924	0.000586579	0	0	0.000357782	0.000820737	0.00346826	0.00437563	0.00108447	0.00121079	0.00011722	0.000199283	0.000301598	0	0	0.00140037	0	0	0	0.000421255	0.00057856	0.000528661	0	0	0
Bradyrhizobiaceae Bradyrhizobium	0.00239139	0.00117555	0.000215262	0	0.000316522	0	0.00175974	0.00116587	0.00154202	0	0.000615553	0.000142531	0.0159879	0.000114155	0	0.000351659	0.000298924	0	0.00150003	6.77048e-05	6.66844e-05	0.000860421	0.000621736	0.000747161	0.000421255	0.000247954	3.77615e-05	6.87805e-05	0	0
Burkholderiaceae Burkholderia	0	0	0	0	0	0	0	0	0	0	0	0	0	0	0	0	0	0	0.769712	0.9587	0.160576	0	0	0	0	0	0	0	0	0
Burkholderiaceae Pandoraea	0	0	0	0	0	0	0	0	0	0	0	0	0	0	0	0	0	0	0	0	0	0	0	0	0	0	0	0	0	0
Burkholderiaceae Ralstonia	0.130729	0.0476097	0.00129157	0	0.00042203	0.00060154	0.00422337	0.00296767	0.00682895	0	0.00013679	0.000522615	0.0363514	0.000684932	0	0.000351659	9.96413e-05	0.000100533	0.00560882	0.000338524	0.00160043	0.0260994	0.0120617	0.00348675	0.000722152	0.000330606	0	0	0	0.0040107
Campylobacteraceae Campylobacter	0.00159426	0	0	0.00231176	0.00263769	0.00433109	0.00129047	0.00211977	0	0.000357782	0.000410369	9.50209e-05	0	0.000799087	0.00207565	0	0.000199283	0.00070373	6.52188e-05	0	0	0.00124283	0.0023626	0.0046324	9.0269e-05	0.000371932	3.77615e-05	0	0	0
Cardiobacteriaceae Cardiobacterium	0	0	0	0	0	0	0	0	0	0	6.83948e-05	0	0	0	0	0	0	0	0	0	0	0	0	0	0	0	0	0	0	0
Carnobacteriaceae Dolosigranulum	0	0	0	0	0	0	0	0	0	0	0	0	0	0	0	0	0	0	0	0	0	0	0	0	0	0	0	0	0	0
Carnobacteriaceae Granulicatella	0	0.0297806	0.000322893	0.0332453	0.027643	0.0365736	0.00316753	0.00137785	0.00165216	0.0207513	0.0165515	0.0390061	0.00403904	0.0598744	0.0359779	0.00011722	0.00498206	0.0273449	0.00495663	0	0.0222726	0.00525813	0.00516041	0.014744	0.00162484	0.00479378	0.0019636	0.0608708	0.0336441	0.0447861
Caulobacteraceae	0.000398565	0	0	0	0	0	0	0	0	0	0	0	0	0	0	0	0	0	0	0	0	0	0	0	0	0	0	0	0	0
Caulobacteraceae Caulobacter	0	0	0	0	0	0	0	0.000317965	0	0	0	0	0.00319758	0	0	0	0	0	0	0	0	0	0	0	0.000120359	0	0	0	0	0
Chitinophagaceae Sediminibacterium	0	0.000195925	0.000107631	0	0.000105507	0	0.000351947	0	0.000110144	0	0	0	0.000168294	0	0	0	0	0	0	0	0	0.000382409	6.21736e-05	0	3.00897e-05	0	0	0	0	0
Comamonadaceae Aquabacterium	0	0	0	0	0	0	0.000469263	0	0	0.000357782	6.83948e-05	9.50209e-05	0.00471222	0	0	0	0	0	0.000130438	0	0	0	0.000124347	4.98107e-05	3.00897e-05	0	0	0	0	0
Comamonadaceae Aquamonas	0	0	0	0	0	0	0	0	0	0	0	0	0	0	0	0	0	0	0	0	0	0	0	0	0	0	0	0	0	0
Comamonadaceae Comamonas	0	0	0	0	0	0	0	0	0	0	0	0	0	0	0	0	0	0	0	0	0	0	0	0	0	0	0	0	0	0
Comamonadaceae Delftia	0	0	0	0	0	0	0	0	0	0	0	0	0	0	0	0	0	0	0	0	0	0	0	0	0	0	0	0	0.000214293	0
Comamonadaceae Diaphorobacter	0	0	0	0	0	0	0	0	0	0	0	0	0	0	0	0	0	0	0	0	0	0	0	0	0	0	0.000113284	0	0	0
Comamonadaceae Pelomonas	0	0	0	0	0	0	0	0	0	0	0	0	0	0	0	0	0	0	6.52188e-05	0	0	0.000286807	0	4.98107e-05	0	0	0	0	0	0
Comamonadaceae Variovorax	0	0	0	0	0	0	0	0.000423953	0	0	0	0	0	0	0	0	0	0	0	0	0	0	0	0	0	0	0	0	0	0
Coriobacteriaceae	0	0	0	0.000110084	0	0	0	0	0	0	0	0	0	0	0	0	0	0	0	0	0	0	0	0	0	0	0	0	0	0
Coriobacteriaceae Atopobium	0.00239139	0	0	0.000440335	0.00263769	0.0030077	0.0112623	0.0045575	0.00165216	0.0100179	0.00499282	0.0111174	0	0.00165525	0.000576568	0	0.000896772	0.000804263	0.000652188	0	0.00466791	0.00200765	0.00230042	0.0046324	0.000300897	4.13257e-05	0.000188807	0	0	0
Coriobacteriaceae Cryptobacterium	0	0	0	0	0	0	0	0	0	0	6.83948e-05	0	0	0.000171233	0.000691882	0	0	0	0	0	0	0	0	0	0	0	0	0	0	0
Coriobacteriaceae Olsenella	0	0	0	0	0	0	0	0	0	0	6.83948e-05	9.50209e-05	0	0	0	0	0	0	0	0	0	0	0	0	0	0	0	0	0	0
Corynebacteriaceae	0	0	0	0.000220167	0	0	0	0	0	0	0	0	0	0	0	0	0	0	0	0	0	0	0	0	0	0	0	0	0	0
Corynebacteriaceae Corynebacterium	0	0	0	0.000110084	0	0.000120308	0	0	0	0	0.00225703	0.00247054	0.00723662	0.000570776	0.00772601	0	0	0	0	0	0	9.56023e-05	0	0	0	0	0	0.00158195	0.00128576	0
Cytophagaceae	0	0	0	0	0	0	0	0	0	0	6.83948e-05	0	0	0	0	0	0	0	0	0	0	0	0	0	0	0	0	0	0	0
Dermabacteraceae Brachybacterium	0	0	0	0	0	0	0	0	0	0	0	9.50209e-05	0	0	0	0	0	0	0	0	0	0	0	0	0	0	0	0	0	0
Dermatophilaceae Dermatophilus	0	0	0	0	0	0	0	0	0	0	0	0	0.00151464	0	0	0	0	0	0	0	0	0	0	0	0	0	0	0	0	0
Desulfobacteraceae	0	0	0	0.000110084	0	0	0	0	0	0	0	0	0	0	0	0	0	0	0	0	0	0	0	0	0	0	0	0	0	0
Dietziaceae Dietzia	0	0	0	0	0	0	0	0	0	0	0	0	0	0	0	0	0	0	0	0	0	0	0	0	0	0	0	0	0	0
Enterobacteriaceae	0.00079713	0	0	0	0	0	0.000234632	0	0.000220289	0	6.83948e-05	0	0.000336587	0	5.76568e-05	0	9.96413e-05	0	6.52188e-05	0	6.66844e-05	0	0.000124347	0	0.500933	0.785065	0.652934	0	0.00064288	0
Enterobacteriaceae Enterobacter	0	0	0	0	0	0	0	0	0	0	0	0	0	0	0	0	0	0	0	0	0	0	0	0	0	0	0	0	0	0
Enterobacteriaceae Escherichia	0	0	0	0	0	0	0	0	0	0	0	0	0.000168294	0	0	0	0	0	0	0	0	0	0	0	0.056388	0.0927349	0.0782796	0	0	0
Enterobacteriaceae Pectobacterium	0	0	0	0	0	0	0	0	0	0	0	0	0.000336587	0	0	0	0	0	0	0	0	0	0	0	0	0	0	0	0	0
Enterobacteriaceae Serratia	0	0	0	0	0	0	0.000234632	0	0	0	0	9.50209e-05	0.00555369	5.70776e-05	0.00017297	0	0	0	0	0	0	0.000191205	0	0	0	0	3.77615e-05	0	0	0
Enterobacteriaceae Shigella	0	0	0	0	0	0	0	0	0	0	0	0	0	0	0	0	0	0	0	0	0	0	0	0	0.00234699	0.00338871	0.00234121	0	0	0
Enterobacteriaceae Yersinia	0	0	0	0	0	0	0	0	0	0	0	0	0	0	5.76568e-05	0	0	0	0	0	0	0	0	0	0	0	0	0	0	0
Enterococcaceae	0	0	0	0	0	0	0	0	0	0	0	0	0	0	0	0	0	0	0	0	0	0	0	0	0	0	0	0	0	0
Enterococcaceae Enterococcus	0	0	0	0	0	0	0	0	0	0	0	0	0	0	0	0.00164107	0	0	0	0.013067	0	0	0	0	0	0	0	0	0	0.000668449
Erysipelotrichaceae Bulleidia	0	0	0	0.0115588	0.000316522	0	0	0	0	0	0	0	0	0	0	0	0	0.000402131	0	0	0	0	0	0	0	0	0	0	0	0
Erysipelotrichaceae Solobacterium	0	0	0	0.00220167	0.00158261	0.00336862	0.00129047	0.000741918	0	0	0	0.000380084	0	0	0	0	0.000199283	0.000502664	0.000391313	0	0	0	0.000373042	0.00199243	0	0	0	0.00398927	0.00225008	0
Erythrobacteraceae Porphyrobacter	0	0	0	0	0	0	0	0	0	0	0	0	0.000168294	0	0	0	0	0	0	0	0	0	0	0	0	0	0	0	0	0
Eubacteriaceae Eubacterium	0	0	0	0.00649494	0	0	0.000586579	0.000211977	0.000881154	0	0	0	0	0	0	0	0	0	6.52188e-05	0	0	0	0.000435215	0.00293883	0	0	0	0	0	0
Eubacteriaceae Pseudoramibacter	0	0	0	0	0	0	0	0	0	0	0	0	0	0	0	0	0	0	0	0	0	0	0	0	0	0	0	0	0	0
Flavobacteriaceae Bergeyella	0	0	0	0	0	0	0	0.000105988	0	0	0	4.75105e-05	0	0	5.76568e-05	0	0	0	0	0	0.000866898	0.000286807	0	0.000298864	0	0	0	0.00103171	0.0016072	0.0013369
Flavobacteriaceae Capnocytophaga	0	0.000587774	0.000538155	0.000770586	0.00179363	0.00120308	0.000703895	0.000317965	0.000110144	0	0.000615553	0.000380084	0	0.000114155	0.000345941	0.000234439	0.000298924	0	0.00130438	0	0	0.000956023	0.000683909	0.000996214	0	0	0	0.0518605	0.0667524	0.065508
Flavobacteriaceae Chryseobacterium	0	0	0	0	0	0	0	0	0	0	0	0	0	0	0	0	0	0	0	0	0	0	0	0	0	0.000123977	7.5523e-05	0	0	0
Fusobacteriaceae Fusobacterium	0.00518135	0.000587774	0	0.00583443	0.00601393	0.0108277	0	0	0	0.0157424	0.0064975	0.0198119	0.0052171	0.00707763	0.00691882	0	0.0100638	0.00794209	0.00286963	0	0	0.0130975	0.125218	0.0477187	0	0	0.00128389	0.000137561	0.00171435	0.0013369
Hydrogenophilaceae Thiobacillus	0	0	0	0	0	0	0	0	0	0	0	0	0	0	0	0	0	0	0	0	0	0	0	0	0	0	0	0	0	0.000668449
Jonesiaceae Jonesia	0	0	0	0	0	0	0	0	0	0	0	0	0	0	0	0	0	0	0	0	0	0	0	0	0	0	0	0	0	0
Lachnospiraceae Butyrivibrio	0	0	0	0.000330251	0.000316522	0.000240616	0	0	0	0	0	0	0	0	0	0	0	0	0	0	0	0	0	0	0	0	0	0	0	0
Lachnospiraceae Catonella	0	0	0	0.000770586	0.00105507	0.00168431	0.000234632	0.000317965	0.00154202	0	0	0.000427594	0	0	0	0	0	0	6.52188e-05	0	0	0.000764818	0.00484954	0.00134489	0	0	0	0.000343903	0.00150005	0
Lachnospiraceae Howardella	0	0	0	0.000220167	0	0	0	0	0	0	0	0	0	5.70776e-05	0	0	9.96413e-05	0.000402131	0	0	0	0	0.000559562	0	3.00897e-05	0	0	0	0	0
Lachnospiraceae Johnsonella	0	0.00137147	0	0.00627477	0.00464233	0.00685756	0.015955	0.00508744	0.00980284	0.00286225	0.00430887	0.00551121	0	0.00376712	0.00132611	0	0.000398565	0.00110586	0.000195656	0	0	0.00152964	0.00174086	0.00224148	0	0	0	0.0135498	0.0243223	0
Lachnospiraceae Moryella	0	0	0	0.0135403	0.0149821	0.0168431	0.00457532	0.00222576	0.00352462	0.00322004	0.00116271	0.00118776	0	0.00216895	0.000807196	0	0	0.00201066	0.000326094	0	0.00393438	0.00267686	0.00149217	0.00617653	0	0	0	0.00515854	0.0373942	0
Lachnospiraceae Oribacterium	0	0	0	0.0298327	0.0200464	0.0224976	0.00586579	0.018442	0.0077101	0.0078712	0.00923329	0.00232801	0.00403904	0.00365297	0.00461255	0	0.00189318	0.00251332	0.000847845	0	6.66844e-05	0.00325048	0.0115643	0.00866707	0.000120359	0.000537234	0.0014727	0.00192585	0.0064288	0
Lachnospiraceae Roseburia	0	0	0	0	0	0	0	0	0	0	0	0	0	0	0	0	0	0	0	0	0	0	0	0	0	0	0	0	0	0
Lachnospiraceae Shuttleworthia	0	0	0	0.000770586	0.000105507	0.000360924	0	0	0	0	0	0	0.000336587	0.000114155	0.000115314	0	0	0	0	0	0	0	0	0	0	0	0	0	0	0
Lactobacillaceae Lactobacillus	0	0	0	0.00275209	0.00316522	0	0.00351947	0	0	0	0.00424048	0.000332573	0.015483	0.00194064	0.00115314	0.00457156	0.0016939	0.0190007	0	0.000744753	0.00626834	0	0.000435215	0.000597729	6.01793e-05	4.13257e-05	0.00117061	0	0	0
Leptotrichiaceae Leptotrichia	0	0	0	0.000220167	0.00305972	0.00288739	0	0	0	0.00357782	0.00875453	0.0126378	0.00589027	0.00142694	0.00680351	0	0.000298924	0.00412185	0.00247831	0	0	0.00114723	0.000435215	0	0	0	0	0.00110049	0.00064288	0
Leptotrichiaceae Streptobacillus	0	0	0	0	0	0	0	0	0	0	6.83948e-05	0.000665146	0	0	0	0	0	0	0	0	0	0	0	0	0	0	0	0	0	0
Methylobacteriaceae Methylobacterium	0	0	0	0	0	0	0	0	0.000220289	0	0.00013679	0	0.0112757	0	0	0	0.000199283	0	0	0	0.00153374	9.56023e-05	0	0	6.01793e-05	0	0	0	0	0.000668449
Methylocystaceae Methylosinus	0	0	0	0	0	0	0	0	0	0	0	0	0.00117805	0	0	0.00011722	0	0	0	0	0	0	0	0	0	0	0	0	0	0
Microbacteriaceae	0	0	0	0	0	0	0	0	0	0	0	0	0.000168294	0	0	0	0	0	0	0	0	0	0	0	0	0	0	0	0	0
Microbacteriaceae Leifsonia	0	0	0	0	0	0	0	0	0	0	0	0	0	5.70776e-05	0	0	0	0	0	0	0	0	0	0	0	0	0	0	0	0
Microbacteriaceae Microbacterium	0	0.00039185	0	0	0	0	0.000586579	0	0	0.000357782	0.00013679	0	0	0	0	0	0	0	0	0	0	0.000382409	0.000186521	4.98107e-05	0	0	0	0	0	0
Microbacteriaceae Zimmermannella	0	0	0	0	0	0	0	0	0	0	0	0	0	0	0	0	0	0	0	0	0	0	0	0	0	0	0	0	0	0
Micrococcaceae Rothia	0.00757274	0.00489812	0	0.0260898	0.0109728	0.0127526	0.00762553	0.0108108	0.00363476	0.0243292	0.0192873	0.0147758	0.030966	0.0564498	0.0185655	0.00210995	0.00348745	0.0345833	0.00469575	0.0222749	0.0164711	0.00726577	0.0120617	0.0130504	0.00526569	0.00504174	0.00445586	0.0655478	0.0534662	0.0421123
Moraxellaceae Acinetobacter	0.0179354	0	0	0	0	0	0	0	0	0	0	0	0	5.70776e-05	0	0	0	0	0	0	0	0	0	0	0	0	0	0	0	0
Moraxellaceae Moraxella	0	0	0	0	0	0	0	0	0	0	0	0	0.0129586	0	0	0	0	0	0	0	0	0	0	0	0	0	0	0	0	0
Mycobacteriaceae Mycobacterium	0	0	0	0	0	0	0	0	0.000220289	0	0	0	0	0	0	0	0	0	0.000260875	0	0	0.000382409	0	0	0	0	0	0	0	0
Mycoplasmataceae Mycoplasma	0	0	0	0	0	0	0	0	0	0	0	0	0	0	0	0	0.000199283	0.000301598	0	0	0	9.56023e-05	0.00516041	0.000498107	0	0	0	0.000137561	0	0
Neisseriaceae Alysiella	0	0	0	0	0	0	0	0	0	0	0	0	0	0	0	0	0	0	0	0	0	0	0	0	0	0	0	0	0	0
Neisseriaceae Eikenella	0	0	0	0	0	0	0	0	0	0	0	0	0.00201952	0	0	0	0.000199283	0	0	0	0	0	0	0	0	0	0	0	0	0
Neisseriaceae Kingella	0	0	0	0	0	0	0	0	0	0.00107335	0.000341974	0.000902699	0	0.000627854	0.00132611	0.00011722	0.000398565	0	0.000782626	0	0.0284076	0	0.000621736	0	0	0	0	0	0	0
Neisseriaceae Neisseria	0	0	0	0.000220167	0	0	0	0	0	0.0271914	0.0260584	0.0360129	0.000336587	0.0521119	0.0435886	0	0.00398565	0	0.011935	0	0.00133369	0.000956023	0.000373042	0	0	0	0	0	0	0
Neisseriaceae Simonsiella	0	0	0	0	0	0	0	0	0	0.000357782	0	0	0	0	0	0	0	0	0	0	0	0	0	0	0	0	0	0	0	0
Nitrospinaceae Nitrospina	0	0	0	0.000110084	0	0	0	0	0	0	0	0	0	0	0	0	0	0	0	0	0	0	0	0	0	0	0	0	0	0
Nocardioidaceae Nocardioides	0	0	0	0	0	0	0	0	0	0	0	0	0.00286099	0	0	0	0	0	0	0	0	0	0	0	0	0	0	0	0	0
Oceanospirillaceae Neptuniibacter	0	0	0	0	0	0	0	0	0	0	0	0	0	0	0	0.00011722	0	0	0	0	0	0	0	0	0	0	0	0	0	0
Oxalobacteraceae Janthinobacterium	0	0	0	0	0	0	0.000117316	0	0	0	0	0	0	0	0	0	0	0	0	0	0	0	0	0	0	0	0	0	0	0
Oxalobacteraceae Massilia	0	0	0	0	0	0	0	0	0	0	0	0	0	0	0	0	0	0	0	0	0	0	0	0	0	0	0	0	0	0
Paenibacillaceae Paenibacillus	0	0	0	0	0	0	0	0	0	0	0	0	0	0	0	0	0	0	0	0	0	0	0	0	0	0	0	0	0	0
Pasteurellaceae Actinobacillus	0	0	0	0	0	0	0	0	0	0	0	0	0	0	0	0	0	0	0.000195656	0	0.0652174	0	0.00528476	0.000348675	0	0	0	0	0	0
Pasteurellaceae Aggregatibacter	0	0	0	0	0	0	0	0	0	0	0	0	0	0	0	0	0	0	0	0	0	0	0	0	0	0	0	0	0	0
Pasteurellaceae Haemophilus	0	0	0	0	0	0.00589509	0.000938527	0.00922099	0	0.436136	0.0303673	0.0639966	0.0208684	0.0248288	0.0147601	0	0.00139498	0	0.0266745	6.77048e-05	0.148706	0	0.00366824	0.00582785	3.00897e-05	0	0	0	0	0
Peptostreptococcaceae	0	0	0	0	0	0	0	0	0	0	0	0	0	0	0	0	0	0	0	0	0	0	0	0	0	0	0	0.00144439	0.000535733	0
Peptostreptococcaceae Filifactor	0	0	0	0	0	0	0	0	0	0	0	0	0	0	0	0	0	0	0.000130438	0	0	0	0	0	0	0	0	0	0	0
Peptostreptococcaceae Parvimonas	0	0	0	0.0124395	0.000105507	0	0.000351947	0.000211977	0.000110144	0.00107335	0.000205184	0.00114025	0	0	0	0	0.000498206	0.00070373	6.52188e-05	0	0	0.000956023	0.0127456	0.00353656	0	0	0	0	0	0
Peptostreptococcaceae Peptoniphilus	0	0	0	0.00297226	0.000105507	0	0	0	0	0	0	0	0	0	0	0	0	0	0	0	0	0	0.000186521	0	0	0	0	0	0	0
Peptostreptococcaceae Peptostreptococcus	0	0	0	0.000880669	0.000105507	0	0	0.000105988	0.000220289	0	0.00013679	0.00114025	0	0	0	0	0	0	0	0	0	0.000669216	0.00354389	0.000298864	9.0269e-05	0.000123977	0.000604184	0.00261366	0.00589307	0.00467914
Phyllobacteriaceae Mesorhizobium	0	0	0	0	0	0	0	0	0.000110144	0	0	0	0	0	0	0	0	0	0	0	0	9.56023e-05	0	0	0	0	0	0	0	0
Planctomycetaceae Gemmata	0	0	0	0	0	0	0.000117316	0	0	0	0	0	0	0	0	0	9.96413e-05	0.000100533	0	0	0	0	0	0	3.00897e-05	0	0	0	0	0
Polyangiaceae Sorangium	0	0	0	0	0	0	0	0	0	0	0	0	0	0	0	0	0	0	0	0	0	0	0	0	0	0	0	0	0	0
Porphyromonadaceae Paludibacter	0	0	0	0	0	0	0	0	0	0	0	4.75105e-05	0	0	0	0	0	0	0	0	0	0	0	0	0	0	0	0	0	0
Porphyromonadaceae Parabacteroides	0	0	0	0	0	0	0	0	0	0	0	0	0	0	0	0	0	0	0	0	0	0	0	0	0	0	0	0	0	0
Porphyromonadaceae Porphyromonas	0.0259067	0.00137147	0.000215262	0	0	0	0.000117316	0.000423953	0	0	0.00827577	0.00612885	0.022383	0.0125571	0.00962869	0	0.00109605	0.00251332	0.00267397	0	0.0444785	0.00936902	0.0430241	0.00876669	3.00897e-05	0	0	0.000412683	0.00782171	0.00802139
Porphyromonadaceae Tannerella	0	0	0	0	0	0	0	0	0	0	0	0.000237552	0	0	0	0	0	0	0	0	0	0	0.00534693	0.00069735	0	0	0	0	0.00235723	0
Prevotellaceae	0	0	0	0	0	0	0	0	0	0	0	0	0	0	0	0	0	0	0	0.00013541	0	0	0	0	0	0	0	0	0	0
Prevotellaceae Prevotella	0.153448	0.031348	0.000107631	0.113606	0.246043	0.267084	0.247419	0.0554319	0.021368	0.0915921	0.0440462	0.045515	0.0577247	0.0474315	0.0170664	0.000234439	0.0335791	0.0546899	0.0175439	0.000203114	0.159176	0.0597514	0.0690127	0.190476	0.0203406	0.00376064	0.0112907	0.0821239	0.12879	0.0929144
Propionibacteriaceae Propionibacterium	0	0	0	0.000330251	0	0	0	0	0	0	0.000273579	0	0.019522	5.70776e-05	5.76568e-05	0	0	0	0.000391313	0	0	9.56023e-05	0	0	0	0	0	0	0.000214293	0
Pseudomonadaceae Pseudomonas	0.504185	0.60384	0.993973	0.307464	0.12587	0.0411453	0.522642	0.683625	0.851305	0.000357782	0.000205184	0	0.0260855	0.322317	0.481319	0.908803	0.837385	0.321102	0	6.77048e-05	0	0.654589	0.198396	0.411935	0.384757	0.0447558	0.200891	0.0299883	0.0519661	0.542781
Rhodobacteraceae Rubellimicrobium	0	0	0	0	0	0	0	0	0	0	0	0	0	0	0	0	0	0	0	0	0	0	0	0	0	0	0	0	0	0
Rhodocyclaceae Methyloversatilis	0	0	0	0	0	0	0	0	0	0	6.83948e-05	0	0	0	0	0	0	0	0	0	0	0	0	0	0	0	0	0	0	0
Rikenellaceae	0	0	0	0	0	0	0	0	0	0	0	0	0	0	0	0	0	0	0	0	0	0	0	0	0	0	0	0	0.000107147	0
Ruminococcaceae	0	0	0	0	0	0	0	0	0	0	0	0	0	0	0	0	0	0	0	0	0	0	0	0	0	0	0	0	0	0
Ruminococcaceae Faecalibacterium	0	0	0	0	0	0	0	0	0	0	0	0	0	0	0	0	0	0	0	0	0	0	0	0	0	0	0	0	0	0
Ruminococcaceae Fastidiosipila	0	0	0	0.000440335	0	0	0	0	0	0	0	0	0	0	0	0	0	0	0	0	0	0	0	0	0	0	0	0.000137561	0	0
Sinobacteraceae	0	0	0	0	0	0	0	0	0	0	0	0	0	0	0	0	0	0	0	0	0	0.000669216	0	0	0	0	0	0	0	0
Sphaerobacteraceae Sphaerobacter	0	0	0	0	0	0	0	0	0	0	0	0	0	0	0	0	0	0	0	0	0	0	0	0	0	0	0	0	0	0
Sphingomonadaceae Sphingobium	0	0	0	0	0	0	0	0	0.000110144	0	0	0	0	0	0	0	0	0	0	0	0	0	0	0	0	0	0	0	0	0
Sphingomonadaceae Sphingomonas	0.00518135	0	0	0	0	0	0.000234632	0	0	0	0	0	0.00134635	0	0	0	0	0	6.52188e-05	0	0	0	0	0	0.000180538	0	0	0	0	0
Spirochaetaceae Treponema	0	0	0	0	0	0	0	0.000847907	0	0.000357782	0.000205184	0.000190042	0	0	0	0	0	0	0.000130438	0	0	0.000286807	0.00161651	0	0	0	0	0	0.000214293	0
Staphylococcaceae Staphylococcus	0.00239139	0	0.0013992	0.0143109	0.0225786	0.00529355	0.000938527	0.00317965	0.00594779	0.0533095	0.109842	0.0195268	0.0289465	0	0	0.000234439	0.00378637	0	0	0.00365606	0.000200053	0	0	9.96214e-05	0.00171511	0.00376064	0.00407824	0.0138249	0.0685739	0.129011
Streptococcaceae Lactococcus	0	0	0	0	0	0	0	0	0	0	0	0	0	0	0	0.0198101	0	0	0	0	0	0	0	0	0	0	0	0	0	0
Streptococcaceae Streptococcus	0.00996413	0.256857	0.0013992	0.307023	0.380988	0.394249	0.0959643	0.141812	0.0637735	0.240072	0.655017	0.652033	0.602996	0.334361	0.276407	0.0387997	0.078617	0.485473	0.118959	6.77048e-05	0.243332	0.150191	0.416936	0.171996	0.0135704	0.0482271	0.0279813	0.583878	0.465017	0.0574866
Thermaceae Thermus	0	0	0	0	0	0	0	0	0	0	0	0	0	5.70776e-05	0	0	0	0	0	0	0	0	0	0	0	0	0	6.87805e-05	0	0
Unassigned Anaerococcus	0	0	0	0.000550418	0	0	0	0	0	0	0	0	0	0	0	0	0	0	0	0	0	0	0	0	0	0	0	0	0	0
Unassigned Captivus	0	0	0	0	0	0	0.000117316	0	0	0	0	0	0	0	0	0	0	0	6.52188e-05	0	0	0	0	0	0	0	0	0	0	0
Unassigned Gemella	0	0	0.000430524	0.0173932	0.0157206	0.0131136	0.00351947	0.0045575	0.00154202	0.00715564	0.00362492	0.0173413	0.00302928	0.0091895	0.00478552	0	0.00368673	0.00924902	0.00769582	0	0.03741	0.0110899	0.0166003	0.017882	0.000120359	0.00264485	0.00279435	0.0514478	0.0202507	0
Unassigned Mogibacterium	0	0	0	0.00176134	0	0	0.00316753	0.00148384	0.000220289	0.00143113	0.000615553	0.000332573	0	0.000399543	0.000345941	0	9.96413e-05	0.000502664	0.000260875	0	0	0.00162524	0.000559562	0.00338713	0	0	0	0.000206342	0.00150005	0
Unassigned Nordella	0	0	0	0	0	0	0	0	0	0	0	0	0	0	0	0	0	0	0	0	0	0	0	0.000149432	0	0	0	0	0	0
Veillonellaceae	0	0	0	0.000110084	0	0	0	0	0	0	0	4.75105e-05	0	0	0	0	0	0	0.000195656	0	0	0	0	0	0	0	0	0	0	0
Veillonellaceae Centipeda	0	0	0	0	0	0	0	0	0	0	0	0	0	0	0	0	0	0	0	0	0	0	0	0	0	0	0	0	0	0
Veillonellaceae Dialister	0	0.000195925	0	0.00209159	0.00042203	0.000962464	0.00105584	0.000105988	0	0.000357782	0.000205184	0.000570125	0.000168294	0.000456621	0.000634225	0	0	0	0	0	0	0.000191205	0.00205173	0.000747161	0	0.000123977	0.000151046	0.000137561	0.000214293	0
Veillonellaceae Megasphaera	0	0	0	0	0.0157206	0.0375361	0	0	0	0.00178891	0.000273579	0.000997719	0.00218782	0.000627854	0.000230627	0	9.96413e-05	0	0.000978282	0	0	0.000764818	0.000124347	0.00483164	0	0	0	0	0	0
Veillonellaceae Selenomonas	0	0	0	0.000880669	0.00200464	0.00216554	0	0	0	0	0.00102592	0.00232801	0.00151464	0.000114155	0.00167205	0	0	0	0.000326094	0.00013541	0	0.000191205	0.00379259	0.00348675	0	0	0	0	0	0
Veillonellaceae Veillonella	0.0793145	0.018221	0	0.0282915	0.0251108	0.0667709	0.0515016	0.0217276	0.011455	0.0347048	0.0272895	0.013588	0.0106025	0.0176941	0.00495849	0.0152385	0.00836987	0.0211119	0.00873932	6.77048e-05	0.0322086	0.0295411	0.0218229	0.0457262	0.00926762	0.00314076	0.00645722	0.00997318	0.000214293	0.0040107
Xanthomonadaceae Dokdonella	0	0	0	0	0	0	0	0	0	0	0	0	0	0	0	0	0	0	0	0	0	0	0	0	0	0	0	0	0	0
Xanthomonadaceae Rhodanobacter	0	0	0	0	0	0	0	0	0	0	0.00013679	0	0	0	0	0	0	0	0	0	0	0	0	0	0	0	0	0	0.000107147	0
Xanthomonadaceae Stenotrophomonas	0	0	0	0	0	0	0	0	0	0	0	0	0	0	0	0	0	0	0	0	0	0	0	0	6.01793e-05	0	0.000113284	0	0	0
Xanthomonadaceae Xanthomonas	0	0	0	0	0	0	0	0	0	0	0	0	0	0	0	0	0	0	0	0	0	0	0	0	0	0	0	0	0	0
